# Supplementary material for: Development of Direct Immobilization Technique of Ag Nanoparticles on Resin Substrates Imparting High Antibacterial and Antiviral Activities
Source: Nanomaterials (Basel). 2022 Sep 2;12(17):3046. doi: 10.3390/nano12173046 (PMC9457845; doi:10.3390/nano12173046)
Supplement: Supplementary file 1 [file nanomaterials-12-03046-s001.zip]

Archive with 1 entries (1 files):
- nanomaterials-1865534-supplementary.pdf
